# Supplementary material for: Corylin Attenuates CCl4-Induced Liver Fibrosis in Mice by Regulating the GAS6/AXL Signaling Pathway in Hepatic Stellate Cells
Source: Int J Mol Sci. 2023 Nov 29;24(23):16936. doi: 10.3390/ijms242316936 (PMC10707553; doi:10.3390/ijms242316936)
Supplement: Supplementary file 1 [file ijms-24-16936-s001.zip]

Archive with 1 entries (1 files):
- ijms-2727112-supplementary.pdf
